# Supplementary material for: GATA2 regulates the erythropoietin receptor in t(12;21) ALL
Source: Oncotarget. 2017 Aug 2;8(39):66061–74. doi: 10.18632/oncotarget.19792 (PMC5630392; doi:10.18632/oncotarget.19792)
Supplement: Supplementary file 2 [file oncotarget-08-66061-s002.xlsx]

## Sheet: r for all Probes - t(12;21
Gene		Probeset ID	Probeset E1	Probeset E2	Probeset E3	Probeset E4	Probeset E5	Probeset E6	Probeset G1.1	Probeset G1.2	Probeset G2.1	Probeset G2.2	Probeset G2.3	Probeset G3.1	Probeset G3.2	Probeset G3.3	Probeset G4.1	Probeset G4.2	Probeset G4.3	Probeset G4.4	Probeset G4.5	Probeset G5.1	Probeset G5.2	Probeset G6.1	Probeset G6.2
EPOR	Probeset E1	37986_at	1	0.870313	0.737032	-0.214733	0.801477	0.739101	0.192776	0.23272	0.445408	0.47584	-0.0238918	0.178065	0.037366	-0.0100605	0.0580365	-0.22403	-0.074028	0.00319606	0.0337534	-0.0716754	-0.0456751	-0.136503	-0.130687
	Probeset E2	215054_at	0.870313	1	0.642971	-0.268091	0.714523	0.692982	0.161618	0.188677	0.377602	0.404767	0.0505807	0.13783	0.0445254	0.0187953	0.134373	-0.152818	-0.0598308	-0.0498943	-0.0276726	-0.0813316	-0.00505128	-0.0757929	-0.163671
	Probeset E3	209962_at	0.737032	0.642971	1	-0.217626	0.948987	0.364823	0.00293856	0.0237614	0.598054	0.319068	0.0102677	0.198492	0.12784	0.0552418	0.0126915	-0.194949	-0.247063	-0.222403	-0.182266	-0.200113	-0.0923407	-0.159376	-0.182144
	Probeset E4	209963_s_at	-0.214733	-0.268091	-0.217626	1	-0.237732	-0.0225036	0.0588394	0.00438322	-0.0921573	0.0200855	0.0881235	-0.0497147	0.0752387	0.128682	-0.133944	0.125165	0.0478412	0.15853	0.104112	0.0793012	0.073558	-0.0492083	0.129547
	Probeset E5	396_f_at	0.801477	0.714523	0.948987	-0.237732	1	0.478876	0.0718787	0.115933	0.614196	0.359178	0.0850087	0.198316	0.12004	0.0567472	0.069994	-0.232953	-0.216565	-0.20835	-0.154413	-0.193556	-0.0830522	-0.14193	-0.163926
	Probeset E6	216999_at	0.739101	0.692982	0.364823	-0.0225036	0.478876	1	0.447267	0.413201	0.251024	0.453118	0.115559	0.136072	0.0154297	0.0246768	0.0747266	0.00726664	0.0809317	0.283076	0.297129	0.138445	0.0699446	0.0362916	0.0808136
GATA1	Probeset G1.1	1555590_a_at	0.192776	0.161618	0.00293856	0.0588394	0.0718787	0.447267	1	0.7979	0.0184085	0.242138	0.288432	0.100753	0.0384372	0.109668	0.332409	0.263932	0.457634	0.368713	0.312476	0.387099	0.278615	0.423978	0.140456
	Probeset G1.2	210446_at	0.23272	0.188677	0.0237614	0.00438322	0.115933	0.413201	0.7979	1	0.0740917	0.317177	0.205574	0.108331	0.0118624	0.0589963	0.23081	0.244539	0.360157	0.316178	0.353104	0.32414	0.186367	0.350406	0.133715
GATA2	Probeset G2.1	209710_at	0.445408	0.377602	0.598054	-0.0921573	0.614196	0.251024	0.0184085	0.0740917	1	0.612154	0.1046	0.422893	0.320529	0.289256	0.122774	-0.156785	-0.124923	-0.0926951	-0.0558927	-0.098421	0.0577832	-0.0833189	-0.044961
	Probeset G2.2	210358_x_at	0.47584	0.404767	0.319068	0.0200855	0.359178	0.453118	0.242138	0.317177	0.612154	1	0.158994	0.311126	0.151668	0.140205	0.257946	0.0993774	0.206717	0.286418	0.424956	0.312888	0.141491	0.174666	0.13235
	Probeset G2.3	207954_at	-0.0238918	0.0505807	0.0102677	0.0881235	0.0850087	0.115559	0.288432	0.205574	0.1046	0.158994	1	0.126678	0.10773	0.25445	0.398187	0.224293	0.305337	0.181959	0.310424	0.274274	0.21377	0.435988	0.119466
GATA3	Probeset G3.1	209604_s_at	0.178065	0.13783	0.198492	-0.0497147	0.198316	0.136072	0.100753	0.108331	0.422893	0.311126	0.126678	1	0.891651	0.791708	0.0598334	-0.00591475	-0.0900914	0.13246	0.0091637	0.0359631	0.0425844	-0.000498983	0.129781
	Probeset G3.2	209602_s_at	0.037366	0.0445254	0.12784	0.0752387	0.12004	0.0154297	0.0384372	0.0118624	0.320529	0.151668	0.10773	0.891651	1	0.905722	0.0195505	-0.0255891	-0.12222	0.0864088	-0.103771	-0.0511189	0.0653705	-0.0626153	0.105133
	Probeset G3.3	209603_at	-0.0100605	0.0187953	0.0552418	0.128682	0.0567472	0.0246768	0.109668	0.0589963	0.289256	0.140205	0.25445	0.791708	0.905722	1	0.120242	0.0309067	-0.0409229	0.117511	-0.0201809	-0.0229826	0.101876	0.0214299	0.054619
GATA4	Probeset G4.1	230855_at	0.0580365	0.134373	0.0126915	-0.133944	0.069994	0.0747266	0.332409	0.23081	0.122774	0.257946	0.398187	0.0598334	0.0195505	0.120242	1	0.260963	0.300861	0.150572	0.224606	0.307726	0.413758	0.566069	0.044338
	Probeset G4.2	1570276_a_at	-0.22403	-0.152818	-0.194949	0.125165	-0.232953	0.00726664	0.263932	0.244539	-0.156785	0.0993774	0.224293	-0.00591475	-0.0255891	0.0309067	0.260963	1	0.285546	0.225956	0.479452	0.454298	0.227209	0.401863	0.280456
	Probeset G4.3	205517_at	-0.074028	-0.0598308	-0.247063	0.0478412	-0.216565	0.0809317	0.457634	0.360157	-0.124923	0.206717	0.305337	-0.0900914	-0.12222	-0.0409229	0.300861	0.285546	1	0.362336	0.491042	0.40682	0.322891	0.584214	0.214161
	Probeset G4.4	243692_at	0.00319606	-0.0498943	-0.222403	0.15853	-0.20835	0.283076	0.368713	0.316178	-0.0926951	0.286418	0.181959	0.13246	0.0864088	0.117511	0.150572	0.225956	0.362336	1	0.603683	0.514436	0.1929	0.448395	0.282005
	Probeset G4.5	1553131_a_at	0.0337534	-0.0276726	-0.182266	0.104112	-0.154413	0.297129	0.312476	0.353104	-0.0558927	0.424956	0.310424	0.0091637	-0.103771	-0.0201809	0.224606	0.479452	0.491042	0.603683	1	0.520664	0.183085	0.487993	0.343497
GATA5	Probeset G5.1	238095_at	-0.0716754	-0.0813316	-0.200113	0.0793012	-0.193556	0.138445	0.387099	0.32414	-0.098421	0.312888	0.274274	0.0359631	-0.0511189	-0.0229826	0.307726	0.454298	0.40682	0.514436	0.520664	1	0.183499	0.538855	0.2147
	Probeset G5.2	238197_at	-0.0456751	-0.00505128	-0.0923407	0.073558	-0.0830522	0.0699446	0.278615	0.186367	0.0577832	0.141491	0.21377	0.0425844	0.0653705	0.101876	0.413758	0.227209	0.322891	0.1929	0.183085	0.183499	1	0.32206	0.132158
GATA6	Probeset G6.1	229282_at	-0.136503	-0.0757929	-0.159376	-0.0492083	-0.14193	0.0362916	0.423978	0.350406	-0.0833189	0.174666	0.435988	-0.000498983	-0.0626153	0.0214299	0.566069	0.401863	0.584214	0.448395	0.487993	0.538855	0.32206	1	0.223831
	Probeset G6.2	210002_at	-0.130687	-0.163671	-0.182144	0.129547	-0.163926	0.0808136	0.140456	0.133715	-0.044961	0.13235	0.119466	0.129781	0.105133	0.054619	0.044338	0.280456	0.214161	0.282005	0.343497	0.2147	0.132158	0.223831	1
				r values
				0.8-1.0
				0.6-0.8
	Dark grey filledboxes indicate r correlation values of between 1 and 0.8; light grey filled boxes indicate r correlation values of between 0.6and 0.8. The thick black lines indicate probeset related to the same gene
